# Supplementary material for: Unmet Health Care Needs of the Older Population in European Countries Based on Indicators Available in the Eurostat Database
Source: Healthcare (Basel). 2023 Oct 8;11(19):2692. doi: 10.3390/healthcare11192692 (PMC10572618; doi:10.3390/healthcare11192692)
Supplement: Supplementary file 1 [file healthcare-11-02692-s001.zip]

Archive with 1 entries (1 files):
- healthcare-2603618-supplementary.pdf
